# Supplementary material for: Ultra-Processed Food Consumption and Adult Mortality Risk: A Systematic Review and Dose–Response Meta-Analysis of 207,291 Participants
Source: Nutrients. 2021 Dec 30;14(1):174. doi: 10.3390/nu14010174 (PMC8747520; doi:10.3390/nu14010174)
Supplement: Supplementary file 1 [file nutrients-14-00174-s001.zip]

Archive with 1 entries (1 files):
- nutrients-1518511-supplementary.pdf
